# Supplementary material for: Halenaquinol Blocks Staphylococcal Protein A Anchoring on Cell Wall Surface by Inhibiting Sortase A in Staphylococcus aureus
Source: Mar Drugs. 2024 Jun 10;22(6):266. doi: 10.3390/md22060266 (PMC11204543; doi:10.3390/md22060266)
Supplement: Supplementary file 1 [file marinedrugs-22-00266-s001.zip]

Archive with 1 entries (1 files):
- marinedrugs-3042541-supplementary.pdf
